# Supplementary material for: Characterization of three novel Helicobacter species infecting stomachs of dogs and cats: Helicobacter gastrocanis sp. nov., Helicobacter gastrofelis sp. nov., and Helicobacter felistomachi sp. nov
Source: Front Microbiol. 2025 Jan 17;15:1459401. doi: 10.3389/fmicb.2024.1459401 (PMC11783220; doi:10.3389/fmicb.2024.1459401)
Supplement: Supplementary file 1 [file Table_1.XLSX]

## Sheet: Table S1
Table S1. Accession No. for the sequences of HsvA and its paralogs in Helicobacter strains used for analysis shown in Figure 4
Species	Strain	Name	Accesion No.
Helicobacter ailurogastricus	ASB7T	vacuolating cytotoxin domain-containing protein	WP_053945520.1
Helicobacter heilmannii	ASB1T	vacuolating cytotoxin domain-containing protein	WP_265341703.1
Helicobacter pylori	ATCC43504T	vacuolating cytotoxin (VacA)	SQJ06098.1
Helicobacter pylori	ATCC43504T	toxin-like outer membrane protein/vacuolating cytotoxin VacA (VlpC)	SQJ06162.1
Helicobacter pylori	ATCC43504T	putative vacuolating cytotoxin (FaaA)	SQJ04924.1
Helicobacter pylori	ATCC43504T	vacuolating cytotoxin domain-containing protein (ImaA)	SQJ10518.1
Helicobacter suis	HS1T	hypothetical protein HSHS1_05070 (HsvA)	BDR27746.1
Helicobacter gastrofelis sp. nov.	NHP19-012T	vacuolating cytotoxin domain-containing protein	WP_221272435.1
Helicobacter gastrocanis sp. nov.	NHP19-003T	vacuolating cytotoxin domain-containing protein	WP_221279473.1
Helicobacter felistomachi sp. nov.	NHP21-005T	vacuolating cytotoxin domain-containing protein	WP_286349083.1
