# Supplementary material for: Characterization of three novel Helicobacter species infecting stomachs of dogs and cats: Helicobacter gastrocanis sp. nov., Helicobacter gastrofelis sp. nov., and Helicobacter felistomachi sp. nov
Source: Front Microbiol. 2025 Jan 17;15:1459401. doi: 10.3389/fmicb.2024.1459401 (PMC11783220; doi:10.3389/fmicb.2024.1459401)
Supplement: Supplementary file 2 [file Table_2.XLSX]

## Sheet: Table S2
Table S2. Accession No. for the 16S rRNA sequences Helicobacter strains used for analysis shown in Figure 5A
Species	Strain	Accesion No.	Link
Helicobacter gastrocanis sp. nov.	NHP19-003T	LC848812	https://www.ncbi.nlm.nih.gov/nuccore/LC848812
Helicobacter gastrofelis sp. nov.	NHP19-012T	LC848813	https://www.ncbi.nlm.nih.gov/nuccore/LC848813
Helicobacter felistomachi sp. nov.	NHP21-005T	LC848814	https://www.ncbi.nlm.nih.gov/nuccore/LC848814
Helicobacter acinonychis	Eaton90-119-3T	M88148	https://www.ncbi.nlm.nih.gov/nuccore/M88148
Helicobacter ailurogastricus	ASB7T	CDMG01000009	https://www.ncbi.nlm.nih.gov/nuccore/CDMG01000009
Helicobacter anatolicus	77053T	OL960413	https://www.ncbi.nlm.nih.gov/nuccore/OL960413
Helicobacter anseris	MIT04-9362T	DQ415545	https://www.ncbi.nlm.nih.gov/nuccore/DQ415545
Helicobacter apri	A19T	KP120975	https://www.ncbi.nlm.nih.gov/nuccore/KP120975
Helicobacter aurati	MIT97-5075cT	AF297868	https://www.ncbi.nlm.nih.gov/nuccore/AF297868
Helicobacter baculiformis	M50T	EF070342	https://www.ncbi.nlm.nih.gov/nuccore/EF070342
Helicobacter bilis	Hb1T	U18766	https://www.ncbi.nlm.nih.gov/nuccore/U18766
Helicobacter bizzozeronii	CCUG35545T	Y09404	https://www.ncbi.nlm.nih.gov/nuccore/Y09404
Helicobacter brantae	MIT04-9366T	DQ415546	https://www.ncbi.nlm.nih.gov/nuccore/DQ415546
Helicobacter canadensis	16143T	AF262037	https://www.ncbi.nlm.nih.gov/nuccore/AF262037
Helicobacter canicola	CCUG33887T	AF207738	https://www.ncbi.nlm.nih.gov/nuccore/AF207738
Helicobacter canis	NCTC12739T	L13464	https://www.ncbi.nlm.nih.gov/nuccore/L13464
Helicobacter cetorum	MIT99-5656T	AF292378	https://www.ncbi.nlm.nih.gov/nuccore/AF292378
Helicobacter cholecystus	Hkb-1T	U46129	https://www.ncbi.nlm.nih.gov/nuccore/U46129
Helicobacter cinaedi	CCUG18818T	M88150	https://www.ncbi.nlm.nih.gov/nuccore/M88150
Helicobacter colisuis	11154-15T	OM338649	https://www.ncbi.nlm.nih.gov/nuccore/OM338649.1/
Helicobacter cynogastricus	JKM4T	DQ004689	https://www.ncbi.nlm.nih.gov/nuccore/DQ004689
Helicobacter delphinicola	TSBT	LC369107	https://www.ncbi.nlm.nih.gov/nuccore/LC369107
Helicobacter didelphidarum	MIT17-337T	MH726196	https://www.ncbi.nlm.nih.gov/nuccore/MH726196
Helicobacter enhydrae	MIT01-6242T	CP016503	https://www.ncbi.nlm.nih.gov/nuccore/CP016503
Helicobacter equorum	EqF1T	KJ534299	https://www.ncbi.nlm.nih.gov/nuccore/KJ534299
Helicobacter felis	CS1T	M57398	https://www.ncbi.nlm.nih.gov/nuccore/M57398
Helicobacter fennelliae	CCUG18820T	M88154	https://www.ncbi.nlm.nih.gov/nuccore/M88154
Helicobacter ganmani	CMRIH02T	AF000221	https://www.ncbi.nlm.nih.gov/nuccore/AF000221
Helicobacter heilmannii	ASB1T	HM625820	https://www.ncbi.nlm.nih.gov/nuccore/HM625820
Helicobacter hepaticus	ATCC51448T	AF302103	https://www.ncbi.nlm.nih.gov/nuccore/AF302103
Helicobacter himalayensis	80YS1T	KJ716794	https://www.ncbi.nlm.nih.gov/nuccore/KJ716794
Helicobacter ibis	A82T	ON950425	https://www.ncbi.nlm.nih.gov/nuccore/ON950425
Helicobacter jaachi	MIT09-6949T	KP701326	https://www.ncbi.nlm.nih.gov/nuccore/KP701326
Helicobacter japonicus	MIT01-6451T	EF373968	https://www.ncbi.nlm.nih.gov/nuccore/EF373968
Helicobacter kayseriensis	106107T	OL960428	https://www.ncbi.nlm.nih.gov/nuccore/OL960428
Helicobacter kumamotonensis	102856T	LC650920	https://www.ncbi.nlm.nih.gov/nuccore/LC650920
Helicobacter labacensis	L9T	MH854508	https://www.ncbi.nlm.nih.gov/nuccore/MH854508
Helicobacter macacae	MIT99-5501T	AF333338	https://www.ncbi.nlm.nih.gov/nuccore/AF333338
Helicobacter marmotae	MIT98-6070T	AF333341	https://www.ncbi.nlm.nih.gov/nuccore/AF333341
Helicobacter mastomyrinus	MIT97-5574T	AY742307	https://www.ncbi.nlm.nih.gov/nuccore/AY742307
Helicobacter mehlei	L15T	MH854509	https://www.ncbi.nlm.nih.gov/nuccore/MH854509
Helicobacter mesocricetorum	MU97-1514T	AF072471	https://www.ncbi.nlm.nih.gov/nuccore/AF072471
Helicobacter monodelphidis	MIT15-1451T	MH726195	https://www.ncbi.nlm.nih.gov/nuccore/MH726195
Helicobacter muridarum	ST1T	M80205	https://www.ncbi.nlm.nih.gov/nuccore/M80205
Helicobacter mustelae	ATCC43772T	M35048	https://www.ncbi.nlm.nih.gov/nuccore/M35048
Helicobacter pametensis	B9AT	M88147	https://www.ncbi.nlm.nih.gov/nuccore/M88147
Helicobacter pullorum	ATCC51801T	AJ876518	https://www.ncbi.nlm.nih.gov/nuccore/AJ876518
Helicobacter pylori	NCTC11637T	Z25741	https://www.ncbi.nlm.nih.gov/nuccore/Z25741
Helicobacter rodentium	MIT95-1707T	U96296	https://www.ncbi.nlm.nih.gov/nuccore/U96296
Helicobacter saguini	MIT97-6194-5T	AF107494	https://www.ncbi.nlm.nih.gov/nuccore/AF107494
Helicobacter salomonis	InkinenT	U89351	https://www.ncbi.nlm.nih.gov/nuccore/U89351
Helicobacter suis	HS1T	EF204589	https://www.ncbi.nlm.nih.gov/nuccore/EF204589
Helicobacter trogontum	LRB8581T	U65103	https://www.ncbi.nlm.nih.gov/nuccore/U65103
Helicobacter turcicus	Faydin-H70T	MZ781213	https://www.ncbi.nlm.nih.gov/nuccore/MZ781213
Helicobacter typhlonius	MIT97-6810T	AF127912	https://www.ncbi.nlm.nih.gov/nuccore/AF127912
Helicobacter valdiviensis	WBE14T	KF549903	https://www.ncbi.nlm.nih.gov/nuccore/KF549903
Helicobacter vulpis	L2T	MH854505	https://www.ncbi.nlm.nih.gov/nuccore/MH854505
Campylobacter jejuni subsp. Jejuni	LMG8841T	M59298	https://www.ncbi.nlm.nih.gov/nuccore/M59298
