# Supplementary material for: Characterization of three novel Helicobacter species infecting stomachs of dogs and cats: Helicobacter gastrocanis sp. nov., Helicobacter gastrofelis sp. nov., and Helicobacter felistomachi sp. nov
Source: Front Microbiol. 2025 Jan 17;15:1459401. doi: 10.3389/fmicb.2024.1459401 (PMC11783220; doi:10.3389/fmicb.2024.1459401)
Supplement: Supplementary file 3 [file Table_3.xlsx]

## Sheet: Table S3
Table S3. Accession No. for the genomic sequences of Helicobacter strains used for analysis shown in Figure 5B
Species	Strain	Accesion No.
Helicobacter gastrocanis sp. nov.	NHP19-003T	GCA_019703305.1
Helicobacter gastrofelis sp. nov.	NHP19-012T	GCA_019703325.1
Helicobacter felistomachi sp. nov.	NHP21-005T	GCA_030296895.1
Helicobacter acinonychis	90-119T	GCA_900461455.1
Helicobacter ailurogastricus	ASB7T	GCA_001282945.1
Helicobacter baculiformis	427351_3	GCA_900197685.1
Helicobacter bizzozeronii	CCUG35545T	GCA_000263275.1
Helicobacter cetorum	ATCC BAA-540T	GCA_000259275.1
Helicobacter cinaedi	CCUG18818T	GCA_000349975.1
Helicobacter cynogastricus	329937	GCA_900197855.1
Helicobacter felis	ATCC49179T	GCA_000200595.1
Helicobacter heilmannii	ASB1T	GCA_001283065.1
Helicobacter labacensis	L9T	GCA_003660285.1
Helicobacter mehlei	CCUG72910T	GCA_003660265.1
Helicobacter mustelae	ATCC43772T	GCA_000091985.1
Helicobacter pylori	ATCC43504T	GCA_004295525.1
Helicobacter salomonis	CCUG37845T	GCA_017979425.1
Helicobacter suis	HS1T	GCA_026000295.1
Helicobacter vulpis	CCUG72909T	GCA_003660395.1
