# Supplementary material for: Characterization of three novel Helicobacter species infecting stomachs of dogs and cats: Helicobacter gastrocanis sp. nov., Helicobacter gastrofelis sp. nov., and Helicobacter felistomachi sp. nov
Source: Front Microbiol. 2025 Jan 17;15:1459401. doi: 10.3389/fmicb.2024.1459401 (PMC11783220; doi:10.3389/fmicb.2024.1459401)
Supplement: Supplementary file 4 [file Table_4.xlsx]

## Sheet: Table S4
Table S4. Accession No. for the genomic sequences of Helicobacter strains and ureAB sequences of uncultured Helicobacter sp. used for analysis shown in Figure 5B
Accession No.	Species	Strain	Clone
GCA_900197715.1	H.acinonychis	212_10	-
GCA_900197745.1	H.acinonychis	212_3	-
GCA_900197725.1	H.acinonychis	212_5	-
GCA_900197765.1	H.acinonychis	212_8	-
GCA_900461455.1	H.acinonychis	NCTC12686T	-
GCA_000009305.1	H.acinonychis	Sheeba	-
GCA_001283025.1	H.ailurogastricus	ASB11	-
GCA_001282985.1	H.ailurogastricus	ASB13	-
GCA_001283105.1	H.ailurogastricus	ASB9	-
GCA_900197675.1	H.ailurogastricus	ASB23	-
GCA_900197695.1	H.ailurogastricus	ASB21	-
GCA_001282945.1	H.ailurogastricus	ASB7T	-
GCA_030270085.1	H.ailurogastricus	NHP19-002	-
GCA_030270105.1	H.ailurogastricus	NHP19-009	-
GCA_900197685.1	H.baculiformis	427351_3	-
GCA_900195275.1	H.bizzozeronii	10	-
GCA_017979515.1	H.bizzozeronii	CIP105233	-
GCA_900197075.1	H.bizzozeronii	Heydar	-
GCA_900197815.1	H.bizzozeronii	14	-
GCA_900196755.1	H.bizzozeronii	R53	-
GCA_000237285.1	H.bizzozeronii	C3	-
GCA_900197055.1	H.bizzozeronii	M7	-
GCA_000263275.1	H.bizzozeronii	CCUG35545T	-
GCA_900196745.1	H.bizzozeronii	ASB22	-
GCA_900196885.1	H.bizzozeronii	Yryla	-
GCA_900196775.1	H.bizzozeronii	M20	-
GCA_030270125.1	H.bizzozeronii	NHP20-010	-
GCA_036248205.1	H.bizzozeronii	NHP20-013	-
GCA_000259255.1	H.cetorum	MIT007128	-
GCA_900198385.1	H.cetorum	MIT026202	-
GCA_900198395.1	H.cetorum	MIT016107	-
GCA_000259275.1	H.cetorum	MIT995656T	-
GCA_900198405.1	H.cetorum	MIT015903	-
GCA_900197855.1	H.cynogastricus	329937	-
GCA_900196895.1	H.felis	11602	-
GCA_900197015.1	H.felis	1602_kol2	-
GCA_900196925.1	H.felis	1602_kol3	-
GCA_900196785.1	H.felis	JKM3	-
GCA_900196815.1	H.felis	JKM5	-
GCA_000200595.1	H.felis	ATCC49179T	-
GCA_900196845.1	H.felis	45324	-
GCA_900197035.1	H.felis	CS7	-
GCA_900196905.1	H.felis	M42	-
GCA_900196805.1	H.felis	Dog7	-
GCA_900196955.1	H.felis	JKM1	-
GCA_900197045.1	H.felis	M29	-
GCA_900196995.1	H.felis	M35	-
GCA_900197025.1	H.felis	M35kolbis	-
GCA_900198515.1	H.felis	DS1	-
GCA_900196855.1	H.felis	JKM2	-
GCA_900196965.1	H.felis	CS6	-
GCA_900197065.1	H.felis	CS8	-
GCA_001283065.1	H.heilmannii	ASB1T	-
GCA_001283045.1	H.heilmannii	ASB2	-
GCA_001283005.1	H.heilmannii	ASB3	-
GCA_001282965.1	H.heilmannii	ASB6	-
GCA_900197735.1	H.heilmannii	ASB19	-
GCA_900197785.1	H.heilmannii	ASB20	-
GCA_030270145.1	H.heilmannii	NHP21-011	-
GCA_003660285.1	H.labacensis	L9T	-
GCA_003660265.1	H.mehlei	L15T	-
GCA_000307795.1	H.pylori	26695	-
GCA_004295525.1	H.pylori	ATCC43504T	-
GCA_000021465.1	H.pylori	P12	-
GCA_000196755.1	H.pylori	B8	-
GCA_000148875.1	H.pylori	PeCan4	-
GCA_000270045.1	H.pylori	F32	-
GCA_900197655.1	H.salomonis	Alma0595	-
GCA_900197665.1	H.salomonis	M45	-
GCA_900205715.1	H.salomonis	R1053	-
GCA_026000295.1	H.suis	HS1T	-
GCA_900196985.1	H.suis	HS10	-
GCA_900196835.1	H.suis	HS2	-
GCA_900196865.1	H.suis	HS3	-
GCA_900196935.1	H.suis	HS4	-
GCA_900196915.1	H.suis	HS5	-
GCA_900196825.1	H.suis	HS6	-
GCA_900196795.1	H.suis	HS7	-
GCA_900196945.1	H.suis	HS8	-
GCA_900196975.1	H.suis	HS9	-
GCA_902312335.1	H.suis	P1	-
GCA_902312325.1	H.suis	P13	-
GCA_007036205.1	H.suis	SNTW101c	-
GCA_902196135.1	H.suis	HSMmR02019b	-
GCA_902196155.1	H.suis	HSMmR08041b	-
GCA_902196105.1	H.suis	HSMmR04052c	-
GCA_902196145.1	H.suis	HSMmR07055b	-
GCA_902196125.1	H.suis	HSMf331	-
GCA_902196095.1	H.suis	HSMf503b	-
GCA_902196115.1	H.suis	HSMf505	-
GCA_003660395.1	H.vulpis	L2T	-
AP024814.1	Helicobacter sp.	NHP19-003T	-
AP024819.1	Helicobacter sp.	NHP19-012T	-
AP028022.1	Helicobacter sp.	NHP21-005T	-
GCF_030270145.1	Helicobacter sp.	NHP22-001	-
LC090239.1	Uncultured Helicobacter sp.	-	D20-1
LC090247.1	Uncultured Helicobacter sp.	-	D3
LC090248.1	Uncultured Helicobacter sp.	-	D14
LC090249.1	Uncultured Helicobacter sp.	-	D15
LC090250.1	Uncultured Helicobacter sp.	-	D17
LC090251.1	Uncultured Helicobacter sp.	-	D42
LC090252.1	Uncultured Helicobacter sp.	-	D47
LC090253.1	Uncultured Helicobacter sp.	-	D58
LC090254.1	Uncultured Helicobacter sp.	-	D62
LC090255.1	Uncultured Helicobacter sp.	-	D71
LC090256.1	Uncultured Helicobacter sp.	-	D73
LC090257.1	Uncultured Helicobacter sp.	-	D80
LC090258.1	Uncultured Helicobacter sp.	-	D81
LC090259.1	Uncultured Helicobacter sp.	-	D87
LC090260.1	Uncultured Helicobacter sp.	-	D109
LC090261.1	Uncultured Helicobacter sp.	-	D113
LC090262.1	Uncultured Helicobacter sp.	-	D122
LC090263.1	Uncultured Helicobacter sp.	-	D13
LC090264.1	Uncultured Helicobacter sp.	-	D52
LC090269.1	Uncultured Helicobacter sp.	-	D33-2
LC090275.1	Uncultured Helicobacter sp.	-	D40-2
LC090281.1	Uncultured Helicobacter sp.	-	D69-1
LC090289.1	Uncultured Helicobacter sp.	-	D70-2
LC090297.1	Uncultured Helicobacter sp.	-	D114-1
LC090320.1	Uncultured Helicobacter sp.	-	D139-1
LC090321.1	Uncultured Helicobacter sp.	-	D43-2
LC090334.1	Uncultured Helicobacter sp.	-	D54-1
LC090340.1	Uncultured Helicobacter sp.	-	D82-1
LC090345.1	Uncultured Helicobacter sp.	-	D98-1
LC090353.1	Uncultured Helicobacter sp.	-	D4
LC090354.1	Uncultured Helicobacter sp.	-	D12
LC090355.1	Uncultured Helicobacter sp.	-	D53
LC090356.1	Uncultured Helicobacter sp.	-	D56
LC090357.1	Uncultured Helicobacter sp.	-	D78
LC090358.1	Uncultured Helicobacter sp.	-	D86
LC090359.1	Uncultured Helicobacter sp.	-	D91
LC090360.1	Uncultured Helicobacter sp.	-	D112
LC090361.1	Uncultured Helicobacter sp.	-	D128
LC090362.1	Uncultured Helicobacter sp.	-	D142
LC090363.1	Uncultured Helicobacter sp.	-	D135
LC090364.1	Uncultured Helicobacter sp.	-	D126
LC090365.1	Uncultured Helicobacter sp.	-	D25
LC090366.1	Uncultured Helicobacter sp.	-	D26
LC090367.1	Uncultured Helicobacter sp.	-	D46
LC090368.1	Uncultured Helicobacter sp.	-	D144
LC090369.1	Uncultured Helicobacter sp.	-	D44
LC090370.1	Uncultured Helicobacter sp.	-	D48
LC150712.1	Uncultured Helicobacter sp.	-	Cat17-2
LC169603.1	Uncultured Helicobacter sp.	-	Cat13-3
LC169604.1	Uncultured Helicobacter sp.	-	Cat29-3
LC169605.1	Uncultured Helicobacter sp.	-	Cat37-12
LC169606.1	Uncultured Helicobacter sp.	-	Cat60-1
LC169607.1	Uncultured Helicobacter sp.	-	Cat9-9
LC169608.1	Uncultured Helicobacter sp.	-	Cat55-5
LC169609.1	Uncultured Helicobacter sp.	-	Cat6-1
LC169610.1	Uncultured Helicobacter sp.	-	Cat43-2
LC169611.1	Uncultured Helicobacter sp.	-	Cat37-5
LC169612.1	Uncultured Helicobacter sp.	-	Cat2-8
LC169613.1	Uncultured Helicobacter sp.	-	Cat33-2
LC169614.1	Uncultured Helicobacter sp.	-	Cat13-6
LC169615.1	Uncultured Helicobacter sp.	-	Cat30-3
LC169616.1	Uncultured Helicobacter sp.	-	Cat56-1
LC169617.1	Uncultured Helicobacter sp.	-	Cat13-9
LC169618.1	Uncultured Helicobacter sp.	-	Cat29-4
LC169619.1	Uncultured Helicobacter sp.	-	Cat11-11
LC169620.1	Uncultured Helicobacter sp.	-	Cat14-2
LC169621.1	Uncultured Helicobacter sp.	-	Cat20-1
LC169622.1	Uncultured Helicobacter sp.	-	Cat47-14
LC169623.1	Uncultured Helicobacter sp.	-	Cat2-1
LC169624.1	Uncultured Helicobacter sp.	-	Ca13-4
LC169625.1	Uncultured Helicobacter sp.	-	Cat56-18
